# Supplementary material for: Low-impedance tissue-device interface using homogeneously conductive hydrogels chemically bonded to stretchable bioelectronics
Source: Sci Adv. 2024 Mar 20;10(12):eadi7724. doi: 10.1126/sciadv.adi7724 (PMC10954228; doi:10.1126/sciadv.adi7724)
Supplement: Supplementary file 2 — Movie S1 [file sciadv.adi7724_movie_s1.zip]

Archive with 1 entries (1 files):
- adi7724_Movie_S1.mp4
